# Supplementary material for: SCpubr: a user-friendly R-package for generating publication-ready visualizations of single-cell transcriptome analyses
Source: Bioinform Adv. 2026 Jun 20;6(1):vbag151. doi: 10.1093/bioadv/vbag151 (PMC13282709; doi:10.1093/bioadv/vbag151)
Supplement: vbag151_Supplementary_Data [file vbag151_supplementary_data.zip]

Archive with 6 entries (6 files):
- Blanco_Carmona_Supplementary_Figure_and_Table_Legends.docx
- Figure_S1.tiff
- Figure_S2.tiff
- Figure_S3.tiff
- Figure_S4.tiff
- Supplementary_Tables.xlsx
