# Supplementary material for: SCpubr: a user-friendly R-package for generating publication-ready visualizations of single-cell transcriptome analyses
Source: Bioinform Adv. 2026 Jun 20;6(1):vbag151. doi: 10.1093/bioadv/vbag151 (PMC13282709; doi:10.1093/bioadv/vbag151)
Supplement: vbag151_Supplementary_Data [file vbag151_supplementary_data.zip › Supplementary_Tables.xlsx]

## Sheet: Supp. Table 1
Figure Panel	Feature	SCpubr	Seurat	dittoSeq	scCustomize	LotOfCells	plot1cell	iSEE
-	Scope	Publication-ready plot wrappers	End-to-end scRNA-seq analysis	Colorblind-friendly visualization	Helper utilities and enhanced plots	Cell-composition statistics and plots	Specialized advanced plot types	Interactive Shiny app
-	Intended Use	Figure-ready visualizations	Primary workflow toolkit	Accessible plots across modalities	Quality of Life extension of Seurat	Cell composition analysis	Circular and composite figures	No-code exploratory analysis
-	Input Structure	Seurat Object	Seurat Object	SingleCellExperiment and Seurat Object	Seurat Object	Seurat or SingleCellExperiment Object	Seurat Object	SingleCellExperiment
-	Design philosophy	Aesthetical data visualizations	Comprehensive, self-contained	Accessibility-first	Pragmatic Seurat extension	Single research question focus	Curated recipes for specific analyses	Reactive, panel-based, reproducible
Figure 1B	Dimensionality reduction plots	do_DimPlot()	DimPlot()	DittoDimPlot()	DimPlot_scCustom()	-	plot_circlize()	ReducedDimensionPlot()
Figure 1C	Feature expression plots	do_FeaturePlot()	FeaturePlot()	DittoDimPlot()	FeaturePlot_scCustom()	-	complex_featureplot()	FeatureAssayPlot()
Figure 1D	Dot plots	do_DotPlot()	DotPlot()	dittoDotPlot()	DotPlot_scCustom()	-	complex_dotplot_single()	-
Figure 1E	Enrichment heatmaps (group average)	do_EnrichmentHeatmap()	-	-	-	-	-	-
Figure 1F	Bar plots	do_BarPlot()	-	dittoBarPlot()	Proportion_Plot()	bar_chart()	plot_cell_fraction()	-
Figure 1G	Box plots	do_BoxPlot()	VlnPlot()	dittoPlot()	-	-	-	-
Figure 1H	Correlation heatmaps	do_CorrelationHeatmap()	-	-	-	-	-	-
Figure 1I	Term enrichment plots	do_TermEnrichmentPlot()	DEenrichRPlot()	-	-	-	-	-
Supplementary Figure 1A	Density plots (Nebulosa)	do_NebulosaPlot()	-	-	Plot_Density_Custom()	-	-	-
Supplementary Figure 1B	Expression heatmaps (group average)	do_ExpressionHeatmap()	-	-	-	-	complex_heatmap_unique()	ComplexHeatmapPlot()
Supplementary Figure 1C	Expression heatmaps (single-cell)	do_SCExpressionHeatmap()	DoHeatmap()	dittoHeatmap()	-	-	-	-
Supplementary Figure 1D	Enrichment heatmaps (single-cell)	do_SCEnrichmentHeatmap()	-	-	-	-	-	-
Supplementary Figure 1E	Ranked expression heatmaps (single-cell)	do_RankedExpressionHeatmap()	-	-	-	-	-	-
Supplementary Figure 1F	Ranked enrichment heatmaps (single-cell)	do_RankedEnrichmentHeatmap()	-	-	-	-	-	-
Supplementary Figure 1G	Cellular states plot	do_CellularStatesPlot()	-	-	-	-	-	-
Supplementary Figure 2A	Waffle plots	do_WafflePlot()	-	-	-	waffleChart()	-	-
Supplementary Figure 2B	Alluvial plots	do_AlluvialPlot()	-	-	-	-	-	-
Supplementary Figure 3C	Chord diagram plot	do_ChordDiagramPlot()	-	-	-	-	-	-
Supplementary Figure 3D	Violin plots	do_ViolinPlot()	VlnPlot()	dittoPlot()	VlnPlot_scCustom()	-	complex_vlnplot_single()	.violin_plot()
Supplementary Figure 3E	Ridge plots	do_RidgePlot()	RidgePlot()	dittoRidgePlot()	-	-	-	-
Supplementary Figure 3F	Strip plots	do_StripPlot()	-	-	-	-	-	-
Supplementary Figure 3G	Beeswarm plots	do_BeeSwarmPlot()	-	-	-	-	-	-
Supplementary Figure 4A	Activity heatmaps	do_ActivityHeatmap()	-	-	-	-	-	-
Supplementary Figure 4B	Pathway activity heatmaps	do_PathwayActivityHeatmap()	-	-	-	-	-	-
Supplementary Figure 4C	TF activity heatmaps	do_TFActivityHeatmap()	-	-	-	-	-	-
Supplementary Figure 4D	Groupwise DE heatmaps	do_GroupwiseDEHeatmap()	-	-	-	-	-	-
Supplementary Figure 4E	Volcano plots	do_VolcanoPlot()	-	-	-	-	-	-
Supplementary Figure 4F	CNV heatmaps (inferCNV)	do_CNVHeatmap()	-	-	-	-	-	-
Supplementary Figure 4G	Ligand-receptor plots (liana)	do_LigandReceptorPlot()	-	-	-	-	-	-
Supplementary Figure 4H	Loadings heatmap	do_LoadingsHeatmap()	DimHeatmap()	-	PC_Heatmap()	-	-	-
Supplementary Figure 5A	Metadata heatmaps	do_MetadataHeatmap()	-	-	-	-	-	-
Supplementary Figure 5B	Categorical color palette generator	do_ColorPalette()	-	-	scCustomize_Palette()	-	-	-
Supplementary Figure 5C	Colorblind diagnostic function	do_ColorBlindCheck()	-	-	-	-	-	-

## Sheet: Supp. Table 2
Figure Panel	Visualization type	SCpubr function	Main upstream dependency	Expected input format
Figure 1B	Dimensionality reduction plots	do_DimPlot()	—	Seurat object with clustering and UMAP reduction computed
Figure 1C	Feature expression plots	do_FeaturePlot()	—	Seurat object with UMAP reduction computed
Figure 1D	Dot plots	do_DotPlot()	—	Seurat object + character vector of gene names
Figure 1E	Enrichment heatmaps (group average)	do_EnrichmentHeatmap()	—	Seurat object + named list of gene sets
Figure 1F	Bar plots	do_BarPlot()	—	Seurat object with two categorical metadata columns
Figure 1G	Box plots	do_BoxPlot()	—	Seurat object (plots any numeric metadata column)
Figure 1H	Correlation heatmaps	do_CorrelationHeatmap()	—	Seurat object; Jaccard similarity computed from HVGs or user-provided gene list
Figure 1I	Term enrichment plots	do_TermEnrichmentPlot()	clusterProfiler	Output of clusterProfiler::enrichGO() or enrichKEGG()
Supplementary Figure 1A	Density plots (Nebulosa)	do_NebulosaPlot()	Nebulosa	Seurat object with UMAP reduction computed + gene name
Supplementary Figure 1B	Expression heatmaps (group average)	do_ExpressionHeatmap()	—	Seurat object + character vector of gene names (averages per group)
Supplementary Figure 1C	Expression heatmaps (single-cell)	do_SCExpressionHeatmap()	—	Seurat object + character vector of gene names (per-cell resolution)
Supplementary Figure 1D	Enrichment heatmaps (single-cell)	do_SCEnrichmentHeatmap()	—	Seurat object + named list of gene sets (scores computed internally via UCell)
Supplementary Figure 1E	Ranked expression heatmaps (single-cell)	do_RankedExpressionHeatmap()	—	Seurat object with PCA computed + gene names; cells ordered by PC score
Supplementary Figure 1F	Ranked enrichment heatmaps (single-cell)	do_RankedEnrichmentHeatmap()	—	Seurat object with PCA computed + named list of gene sets
Supplementary Figure 1G	Cellular states plot	do_CellularStatesPlot()	—	Seurat object + named list of 2–4 gene sets (scores computed via UCell)
Supplementary Figure 2A	Waffle plots	do_WafflePlot()	—	Seurat object with categorical metadata column
Supplementary Figure 2B	Alluvial plots	do_AlluvialPlot()	—	Seurat object with two or more categorical metadata columns
Supplementary Figure 3C	Chord diagram plot	do_ChordDiagramPlot()	—	Seurat object with two categorical metadata columns
Supplementary Figure 3D	Violin plots	do_ViolinPlot()	—	Seurat object + gene name or numeric metadata column
Supplementary Figure 3E	Ridge plots	do_RidgePlot()	—	Seurat object + gene name or numeric metadata column
Supplementary Figure 3F	Strip plots	do_StripPlot()	—	Seurat object + gene name or numeric metadata column
Supplementary Figure 3G	Beeswarm plots	do_BeeSwarmPlot()	ggbeeswarm	Seurat object + gene name or numeric metadata column
Supplementary Figure 4A	Activity heatmaps	do_ActivityHeatmap()	decoupleR	Seurat object + named list of gene sets
Supplementary Figure 4B	Pathway activity heatmaps	do_PathwayActivityHeatmap()	decoupleR	Seurat object (uses PROGENy pathway gene sets internally)
Supplementary Figure 4C	TF activity heatmaps	do_TFActivityHeatmap()	decoupleR	Seurat object (uses DoRothEA regulon gene sets internally)
Supplementary Figure 4D	Groupwise DE heatmaps	do_GroupwiseDEHeatmap()	—	Seurat object (computes DE via Seurat::FindAllMarkers() internally)
Supplementary Figure 4E	Volcano plots	do_VolcanoPlot()	—	Data frame from Seurat::FindMarkers(): gene, p_val_adj, avg_log2FC
Supplementary Figure 4F	CNV heatmaps (inferCNV)	do_CNVHeatmap()	inferCNV	Seurat object + inferCNV output object + chromosome locations tibble
Supplementary Figure 4G	Ligand-receptor plots (liana)	do_LigandReceptorPlot()	liana	Tibble from liana::liana_wrap() + liana::liana_aggregate()
Supplementary Figure 4H	Loadings heatmap	do_LoadingsHeatmap()	—	Seurat object with PCA computed via Seurat::RunPCA()
Supplementary Figure 5A	Metadata heatmaps	do_MetadataHeatmap()	—	Seurat object with categorical and/or numeric metadata columns
Supplementary Figure 5B	Categorical color palette generator	do_ColorPalette()	—	Named character vector of colors
Supplementary Figure 5C	Colorblind diagnostic function	do_ColorBlindCheck()	—	A ggplot2 plot object (simulates color vision deficiency)
